# Supplementary material for: Detecting Important Features and Predicting Yield from Defects Detected by SEM in Semiconductor Production
Source: Sensors (Basel). 2025 Jul 6;25(13):4218. doi: 10.3390/s25134218 (PMC12252516; doi:10.3390/s25134218)
Supplement: Supplementary file 1 [file sensors-25-04218-s001.zip]

Archive with 1 entries (1 files):
- sensors-3592627-supplementary.pdf
